# Supplementary material for: Risk perceptions of drinking bottled vs. tap water in a low-income community on the US-Mexico Border
Source: BMC Public Health. 2022 Sep 9;22:1712. doi: 10.1186/s12889-022-14109-5 (PMC9463786; doi:10.1186/s12889-022-14109-5)
Supplement: Supplementary file 2 — Additional file 2. Data file for questionnaire responses [file 12889_2022_14109_MOESM2_ESM.csv]

Data file for questionnaire responses
b1	b2	b3	b4	b5	b6	b7	b8	b9	b10	b11	b12	b13	b14	b15	b16	b17	b18	gender	immi_stat	age	ad_age	a1	a2	a3	a4	a5	a6	a7	a8	a9	a10	a11	a12	a13	a14	a15	a16	H_problem	Q7_Open
4	5	5	5	4	4	4	4	5	5	3	3	5	5		5	5	3	0	0	30	Young	1	5	1	4	4	3	1	5	5	5	5	3	3	3	5	3	allergic reactions	contamination chemicals/microbes
3	1	5	5	5	5	1	1	5	5	5		5	5	5	5	3	3	1	0	20	Young	5	1	3	5	5	4	5	5	5	5	5	1	1	1	1	1	allergies	contamination chemicals/microbes
3	1	3	5	5	1	5	3	5	4	5		5	5	1	3	5	5	0	0	30	Young	3	1	1	4	1	1	2	5	4	4	2	3	4	3	1	1	amoebas	contamination chemicals/microbes
3	1	3	1	3	5	3	1	5	5	5	5	5	5	5	5	3	5	0	0	17	Young	3	3	3	3	4	4	3	5	5	5	5	1	4	5	5	3	amoebas	contamination chemicals/microbes
3	1	5	5	5	5	1	1	3	5	4		5	4	5	5	2	3	1	0	15	Young	5	3	2	5	3	2	3	5	5	4	4	3	3	5	3	3	bacteria	contamination chemicals/microbes
5	5	5	5	5	1	5	3	5	4	5	5	5	5	1	1	5	5	0	0	30	Young	5	3	5	5	5	5	5	5	5	5	5	3	5	5	5	5	bacteria infection	contamination chemicals/microbes
1	1	1	1	1	1	1	1	3	5	5		5	5	5	1	5	5	0	0	30	Young	5	5	3	5	5	4	5	5	5	4	5	5	5	5	4	4	blood	contamination chemicals/microbes
5		2	2	2	4	5	5	4	5	5		5	4	5	1	5	5	1	0	29	Young	3	4	4	5	3	3	3	5	5	5	4	5	4	4	5	3	blood problems	contamination chemicals/microbes
3	3	5	3	5	3	3	1	3	5	5		5	3	1		4	3	1	0	24	Young	5	1	5	5	5	5	1	5	5	4	5	1	1	5	1	1	brain damage	contamination chemicals/microbes
5	3	5	5	5	5	5	5	5	5	5		5	5	1	1	5	5	0	0	29	Young	5	3	1	5	5	5	1	5	5	5	5	1	5	5	3	1	cancer	contamination chemicals/microbes
5	5	5	5	5	5	5	5	5	5	5		5	5	1	1	5	5	0	0	31	Young	3	3	4	5	4	4	5	5	5	5	5	5	5	5	5	5	cancer	contamination chemicals/microbes
2	1	3	5	5	5	5	5	5	5	5		5	1	1	1	5	5	0	0	30	Young	5	5	4	5	5	5	5	5	5	5	5	5	5	5	5	5	cancer	contamination chemicals/microbes
3		5	5	5	5	1	1	3	5	1		5	5	5	5	3	5	0	0	17	Young	5	3	4	4	5	3	5	5	5	5	5	4	5	5	5	5	cancer	contamination chemicals/microbes
1	1	2	1	1	5	2	1	5	4	5		5	5	2		5	5	0	0	29	Young	3	1	1	5	3	3	4	5	4	5	5	4	5	3	3	4	cancer	contamination chemicals/microbes
4	1	2	2	2	5	3	1	5	5	5		5	5	3	1	3	5	0	0	20	Young	5	1	1	5	3	3	5	5	5	5	5	3	3	3	1	1	Cancer	contamination chemicals/microbes
2	1	1	1	1	5	3	1	5	5	4	5	5	5	3	4	3	5	0	0	17	Young	5	3	1	5	5	5	5	5	5	5	5	3	5	5	1	3	cancer	contamination chemicals/microbes
3	1	5	3	5	5	5	5	5	3	3		5	5	4	5	4	5	0	1	25	Young	3	3	3	1	3	5	5	5	5	5	5	5	5	5	3	5	Cancer	contamination chemicals/microbes
3	3	3	3	3	5	5	4	5	5	5		5	4	3	3	3	2	1	1	23	Young	4	3	5	5	4	4	5	5	5	4	5	2	5	5	2	3	Cancer	contamination chemicals/microbes
1	1	4	4	4	5	3	1	4	5	3		5	5	5	5	3		0	1	21	Young	4	3	4	5	4	5	5	5	5	5	5	3	4	4	4	3	Cancer	contamination chemicals/microbes
3	3	2	5	5	5	3	5	1	1	3			5	3	3	2	5	0	1	16	Young	5	1	3	5	3	1	3	5	5	4	5	3	5	5	5	5	cancer	contamination chemicals/microbes
4	1	3	3	3	4	1	2	4	5	4		5	3	3	3	1	5	0	1	14	Young	3	3	2	5	4	3	4	4	4	4	4	4	4	4	3	3	cancer	contamination chemicals/microbes
5	3	2	3	5	5	5	5	5	3	5		5	1	3	1	5	5	0	1	33	Young	3	1	3	3	3	1	5	5	3	5	5	3	3	5	5	3	Cancer	contamination chemicals/microbes
1	1	5	4	5	3	1	1	2	5	5		3	5	4	4	1	1	0	1	13	Young	5	3	3	5	3	4	5	5	5	4	5	5	5	5	4	4	Cancer	contamination chemicals/microbes
5	5	5	5	5	4	5	5	3	1	1		5	5	1	1	5	5	1	1	32	Young	5	4	5	5	4	4	5	5	5	4	5	4	5	4	5	4	Cancer	contamination chemicals/microbes
5	4	2	2	2	5	5	5	5	1	5			5	5	5	5	5	0	1	32	Young	5	4	3	1	2	1	1	3	5	5	5	3	4	5	5	3	cancer	contamination chemicals/microbes
3	1	1	1	1	5	1	1	3	5	2		5	3	1	5	3	5	0	1	23	Young	4	3	5	5	5	3	3	5	5	5	5	2	1	5	4	4	Cancer	contamination chemicals/microbes
3	2	4	3	3	5	5	5	5	5	5		5	1	3	2	5	5	0	1	34	Young	3	3	4	5	5	1	4	5	4	4	5	5	5	5	3	3	Cancer	contamination chemicals/microbes
2	3	4	4	4	5	1	1	5	5	5		5	5	1	2	5	4	0	1	34	Young	4	4	4	4	3	2	2	4	4	4	4	3	3	3	2	2	Cancer	contamination chemicals/microbes
5	5	5	5	5	5	5	3	5	5	3		5	5	1	1	5	5	0	1	33	Young	5	3	5	5	3	3	5	5	5	5	5	3	3	5	3	3	Cancer	contamination chemicals/microbes
3	1	5	5	5	5	1	1	5	5	1		5	5	5	5	1	5	0	1	12	Young	5	3	3	5	5	2	3	5	5	4	5	5	5	4	4	5	cancer (leukemia)	contamination chemicals/microbes
5	5	5	5	5	5	5	5	3	1	1		5	5	1	1	5	5	1	1	31	Young	5	3	5	5	5	5	5	5	5	5	5	5	5	5	3	5	Cavities	contamination chemicals/microbes
1	1	3	1	2	4	1	1	3	5	1			4	5		1	5	1	1	13	Young	4	2	2	5	5	3	4	5	5	5	5	4	4	4	4	4	cavities	contamination chemicals/microbes
3	3	3	3	3	5	3	3	4	5	2			1	1	1	2		0	1	16	Young	5	2	3	5	5	3	5	5	5	5	5	5	5	5	3	5	Chemicals	contamination chemicals/microbes
1	1	3	3	3	5	3	3	5	5	3		5	5	3	1	3	5	0	1	23	Young	3	3	2	5	2	3	5	5	5	2	5	2	2	4	3	1	chlorine	contamination chemicals/microbes
5	4	5	5	5	5	5	5	4	2	5		5	5	3	3	4	5	0	1	25	Young	5	5	4	5	5	5	5	5	5	5	5	5	5	5	5	5	chlorine	contamination chemicals/microbes
3	5	3	3	3	5	5	5	1	1	1			5	5	3	3		0	1	23	Young	4	3	3	5	4	4	3	5	4	4	4	3	4	5	3	3	death	contamination chemicals/microbes
1	1	3	3	3	5	5	4	2	4	4	4	4	3	3	5	2	4	0	1	15	Young	3	1	2	5	3	2	5	5	3	5	4	3	4	5	2	2	dental problems	contamination chemicals/microbes
3	3	3	3	3	3	1	2	5	5	4		5	3	3	3	3	5	0	1	23	Young	5	1	5	5	5	1	5	5	5	5	5	5	5	5	3	5	dental problems	contamination chemicals/microbes
4	4	4	4	4	5	3	3	5	5	4		5	4	3	3	3	5	0	1	22	Young	3	3	2	2	3	1	5	5	2	5	5	5	5	5	3	3	dental problems	contamination chemicals/microbes
3	3	3	5	5	5	1	5	1	5	2			5	5	5	1		0	1	15	Young	5	1	3	5	3	1	3	5	5	3	5	3	5	5	5	5	diarrhea	contamination chemicals/microbes
3	2	3	3	2	5	3	1	5	5	1			2	3	3	4		0	1	26	Young	5	1	3	5	5	3	5	5	2	5	5	2	5	5	5	3	diarrhea	contamination chemicals/microbes
5	5	5	5	5	5	5	5	1	1	1			5	3	1	5		0	1	34	Young	5	1	3	5	2	2	5	5	5	5	5	5	5	5	5	5	diarrhea	contamination chemicals/microbes
3	1	3	3	3	5	3	1	3	5	5		5	5	5	3	1	5	1	0	48	Old	5	1	3	5	5	5	2	5	5	5	5	5	5	5	5	5	diarrhea	contamination chemicals/microbes
1	1	1	1	1	5	5	1	1	5	5		1	5	5	5	1	3	0	0	58	Old	3	3	5	5	5	5	5	5	5	5	5	3	5	5	3	3	diarrhea	contamination chemicals/microbes
1	1	5	5	5	5	1	1	5	5	1		5	5	5	5	1		0	0	48	Old	5	1	3	5	5	3	3	5	5	5	3	3	3	5	1	1	diarrhea	contamination chemicals/microbes
3	3	5	5	5	1	1	1	5	5	5		5	5	1	3	1	5	0	0	40	Old	5	1	1	5	5	5	5	5	5	5	5	5	5	5	1	1	Diarrhea	contamination chemicals/microbes
1	1	3	1	3	5	1	1	5	5	5			5	3	5	1	5	0	0	49	Old	5	3	5	5	3	5	5	5	5	5	3	1	5	5	5	5	diarrhea	contamination chemicals/microbes
1	2	5	4	4	5	3	1	3	5	3	3	1	5	1	5	1	5	0	0	39	Old	5	1	1	4	5	5	1	5	5	5	5	3	3	3	5	3	diarrhea	contamination chemicals/microbes
3	1	1	1	1	5	1	1	5	5	3		5	5	5	5	1	5	0	0	50	Old	5	3	3	5	1	5	5	5	5	5	5	3	3	3	3	3	diarrhea	contamination chemicals/microbes
3	1	5	5	5	5	3	1	3	5	3		5	5	5	5	1	5	0	0	47	Old	3	2	3	4	3	3	2	5	5	5	5	4	3	3	3	3	effect to fetus	contamination chemicals/microbes
1	1	1	1	5	5	5	1	5	5	5		5	5	5	5	1	1	0	0	56	Old	5	5	5	5	4	4	5	5	5	5	5	5	5	5	5	5	fever	contamination chemicals/microbes
1	1	1	1	1	5	1	1	5	5	3	1	5	5	5	5	1	3	1	0	54	Old	5	5	3	5	5	3	1	5	5	5	5	5	3	3	3	3	fever	contamination chemicals/microbes
1	1	1	1	1	5	1	1	4	4	5		5	5	5	5	1	5	0	0	40	Old	5	3	2	5	4	4	5	5	5	5	4	4	5	4	4	5	fever due to microbes	contamination chemicals/microbes
1	1	3	5	3	5	3	1	5	5	5		5	5	3	5	1	5	0	0	52	Old	5	3	5	5	3	5	3	5	5	5	3	3	3	5	3	3	Gall Stones	contamination chemicals/microbes
1	4	5	1	3	5	1	3	3	3	1		2	3	1	4	1	1	0	0	55	Old	5	2	2	4	2	1	4	5	5	5	4	3	5	4	3	3	hepatitis and other viruses	contamination chemicals/microbes
3	5	3	3	3	5	1	3	5	5	5		5	5	1	1	1	5	0	0	43	Old	4	3	4	5	4	4	5	5	5	5	5	4	5	5	3	3	immune system	contamination chemicals/microbes
5	1	5	5	5	5	1	1	5	5	5		5	5	1	1	1	5	0	0	51	Old	5	5	5	5	5	5	5	5	5	5	4	5	5	5	5	5	infection	contamination chemicals/microbes
5	5	5	5	4	5	1	5	5	5	5	3	3	5	1	1	1	1	0	0	39	Old	5	1	3	5	3	1	5	5	5	5	5	3	3	3	3	3	infections	contamination chemicals/microbes
1	1	5	5	5	5	5	5	1	5	5		5	5	1	1	1	5	0	0	54	Old	5	1	2	1	1	3	1	5	5	5	3	1	1	1	1	1	infections	contamination chemicals/microbes
1	1	3	1	3	5	1	1	5	5	5		4	2	5	5	1	4	0	0	55	Old	5	3	3	5	3	2	4	5	5	5	5	4	4	4	4	4	infections	contamination chemicals/microbes
3	1	1	1	1	5	3	1	5	5	5		5	5	5	3	1	5	0	0	39	Old	3	2	4	4	4	3	4	5	5	5	3	3	3	5	4	3	infections	contamination chemicals/microbes
3	2	4	3	3	5	2	1	3	5	2		4	5	3	3	1	5	0	0	38	Old	3	2	1	5	3	2	5	5	4	5	4	4	4	4	3	3	infections	contamination chemicals/microbes
2	1	2	5	5	4	1	1	5	5	2	3	5	3	4	3	1	5	1	0	54	Old	5	2	3	5	5	3	5	5	5	5	5	5	5	5	3	5	infections	contamination chemicals/microbes
3	1	2	3	3	4	3	1	5	5	3		4	5	2	3	1	4	0	0	43	Old	4	5	5	5	5	5	5	5	5	5	4	3	2	5	4	4	infections	contamination chemicals/microbes
3	1	2	1	2	5	3	1	3	1	3		3	5	3	3	1	3	0	0	36	Old	5	2	2	5	5	3	3	5	5	5	5	4	4	5	4	4	intestinal problems	contamination chemicals/microbes
1	1	2	3	4	5	1	1	5	5	5		5	5	4	5	1	5	0	0	37	Old	3	1	1	5	5	3	2	5	2	5	4	3	4	3	2	2	Kidney problems	contamination chemicals/microbes
1	1	3	3	3	5	5	1	3	5	3	5	5	4	3	3	1	1	1	0	56	Old	5	2	2	5	3	4	3	5	5	5	5	2	4	4	2	2	lead	contamination chemicals/microbes
1	1	2	1	1	3	1	1	5	5	5		5	3	5	3	1	3	0	0	58	Old	5	2	2	5	5	3	5	5	5	5	5	3	5	4	3	2	lead in blood	contamination chemicals/microbes
3	3	5	5	3	3	3	1	1	5	2		5	5	3	2	1	3	0	0	50	Old	4	4	4	5	3	2	5	3	4	5	5	5	5	5	4	4	lupus	contamination chemicals/microbes
1	1	1	1	1	1	1	1	1	1	1		5	5	5	5	1	1	0	0	52	Old	5	3	5	5	5	5	5	5	5	5	5	3	5	3	3	3	Lupus	contamination chemicals/microbes
1	1	5	5	5	1	3	1	3	5	3		5	5	4	3	1	3	0	0	56	Old	4	2	1	1	3	4	4	4	5	5	4	4	4	4	2	4	lupus	contamination chemicals/microbes
3	1	5	3	1	5	1	1	5	5	3		5	5	5	5	1	3	0	1	59	Old	4	3	3	5	3	2	2	3	5	5	4	3	3	4	4	3	lupus	Color
1	1	1	1	1	4	1	2	5	5	5		5	5	5	5	1	5	1	1	62	Old	5	1	1	5	3	3	5	5	5	5	5	3	3	3	1	1	lupus	smell
4	4	4	2	2	5	3	2	3	3	3			5	3	5	1		0	1	59	Old	5	2	4	5	3	3	5	4	5	5	5	5	4	4	5	5	Lupus	color
3	3	3	3	3	5	1	3	4	5	4	4	5	3	5	5	1	5	0	1	59	Old	5	5	3	5	4	5	5	5	5	5	4	4	5	5	4	5	Lupus	taste
2	2	1	1	1	5	1	5	3	1	1	3	3	5	5	5	1	1	0	1	66	Old	4	4	3	5	3	2	3	5	5	5	5	3	5	5	3	3	lupus	taste
1	1	1	1	1	4	1	2	5	5	5		5	4	5	5	1	5	1	1	63	Old	5	3	3	5	3	4	3	5	5	5	5	3	4	4	3	3	Lupus	taste
5	3	2	5	5	5	5	5	5	5	3	5	3	5	4	5	5	3	0	1	35	Old	5	3	3	5	3	1	5	5	5	5	5	4	4	4	4	4	Lupus	taste
1	1	3	3	3	5	1	2	5	5	3		1	5	5	5	1	5	0	1	60	Old	5	4	5	5	5	5	3	5	5	5	5	5	5	5	3	4	Lupus	taste
1	1	1	1	1	5	1	1	3	2	2	2	5	5	5	5	1	5	0	1	58	Old	5	3	2	5	4	2	4	5	5	5	4	3	4	5	3	3	Lupus	taste
1	1	1	3	5	5	1	1	3	5	1		5	5	3	5	1	5	0	1	67	Old	5	1	3	4	5	5	3	5	5	5	5	3	3	3	4	3	lupus	taste
4	4	5	5	2	5	5	1	5	5	5		5	5	1	2	1	5	0	1	58	Old	5	3	4	5	4	4	5	5	5	5	5	3	3	4	3	3	Lupus	taste
1	1	1	1	1	5	1	1	3	5	3		5	5	5	5	1	5	0	1	62	Old	5	1	2	5	5	5	1	5	5	5	5	3	5	5	5	2	lupus	taste
1	1	1	1	3	5	1	1	5	5	5		5	5	3	1	1	5	0	1	69	Old	5	3	3	5	3	3	3	5	5	5	4	5	5	5	3	3	microbes	taste
1	1	1	1	1	5	1	1	3	5	1	3	3	1	4	5	1	1	0	1	58	Old	3	1	4	5	1	1	1	1	1	2	5	1	3	3	1	1	organ damage	taste
1	1	1	3	1	5	1	1	5	5	5		5	5	5	5	1	5	0	1	69	Old	5	1	1	5	4	5	4	5	4	5	5	4	5	5	3	3	parasites	taste
1	1	1	1	3	5	1	1	4	5	3			5	5	5	1	5	0	1	68	Old	4	4	4	4	4	3	3	5	5	5	4	3	3	3	3	3	parasites	taste
1	1	3	1	2	5	1	1	3	5	1			5	5		1	5	1	1	64	Old	5	3	3	5	3	5	5	5	3	5	5	1	5	5	5	3	Parasites	taste
3	5	3	5	3	3	3	3	1	5	1		3	5	3	1	1	3	0	1	71	Old	5	3	5	3	5	3	3	5	5	5	5	3	3	5	5	3	Parasites	taste
																																						respiratoty problems	taste
																																						skin problems
																																						stomach pain
																																						stomach pains
																																						stomach problems
																																						stomach problems
																																						stomach problems
																																						stomach problems
																																						stomach problems
																																						stomach problems
																																						stomach problems
																																						stomach problems
																																						stomach problems
																																						Stomach Problems
																																						Stomach Problems
																																						stomach problems
																																						stomach problems
																																						stomach problems
																																						stomach problems
																																						Stomach Problems
																																						Stomach Problems
																																						stomach problems
																																						stomach problems
																																						stomach problems
																																						stomach problems
																																						stomach problems
																																						Stomach Problems
																																						Stomach Problems
																																						Stomach Problems
																																						stomach problems
																																						stomach problems
																																						stomach problems
																																						Stomach Problems
																																						Stomach Problems
																																						stomach problems
																																						stomach problems
																																						stomach problems
																																						stomach problems
																																						Stomach Problems
																																						Stomach Problems
																																						stomach problems
																																						stomach problems
																																						Stomach Problems
																																						Stomach problems
																																						Stomach Problems
																																						stomach problems
																																						stomach problems
																																						Stomach Problems
																																						Stomach Problems
																																						Stomach Problems
																																						stomach problems
																																						stomach problems
																																						stomach problems
																																						Stomach Problems
																																						stomach problems
																																						stomach problems
																																						Stomach Problems
																																						Stomach Problems
																																						Stomach Problems
																																						stomach problems
																																						stomach problems
																																						too much bleach
																																						Urinary Problems
																																						virus
																																						virus
																																						vomit
																																						vomit
																																						Vomiting
																																						Vomito
																																						worms
																																						worms
																																						worms
